# Supplementary material for: Four New Species and a New Combination of Boletaceae (Boletales) from Subtropical and Tropical China
Source: J Fungi (Basel). 2024 May 13;10(5):348. doi: 10.3390/jof10050348 (PMC11122390; doi:10.3390/jof10050348)
Supplement: Supplementary file 1 [file jof-10-00348-s001.zip]

Archive with 1 entries (1 files):
- jof-2972383-supplementary.pdf
